# Supplementary material for: Identification and classification of the genomes of novel microviruses in poultry slaughterhouse
Source: Front Microbiol. 2024 May 2;15:1393153. doi: 10.3389/fmicb.2024.1393153 (PMC11096546; doi:10.3389/fmicb.2024.1393153)
Supplement: SUPPLEMENTARY TABLE S1 — Genomic sequence information of poultry slaughterhouse associated microviruses. [file Table_1.XLSX]

## Sheet: Table S1
Table S1: Genomic sequence information of poultry slaughterhouse associated microviruses
Contig ID	Suggested Name	Cluster	Genome Length	%GC content
CD-SXS-WGA-1-k141_397009	Bdellovibrio microvirus C1_1	Cluster_1	4612	54.21
CD-SXD-WGA-1-k141_230904	Bdellovibrio microvirus C1_2	Cluster_1	4253	47.61
CD-SXS-WGA-1-k141_397097	Bdellovibrio microvirus C1_3	Cluster_1	4326	46.97
CD-SXG-WGA-1-k141_33019	Bdellovibrio microvirus C1_4	Cluster_1	4692	58.23
CD-SXG-WGA-1-k141_4335	Bdellovibrio microvirus C1_5	Cluster_1	4632	59.63
CD-SXG-WGA-1-k141_33011	Bdellovibrio microvirus C1_6	Cluster_1	4614	56.35
CD-SXD-WGA-1-k141_518859	Bdellovibrio microvirus C1_7	Cluster_1	4588	58.09
CD-SXD-WGA-1-k141_157683	Bdellovibrio microvirus C1_8	Cluster_1	4622	41.3
CD-SXD-WGA-1-k141_518905	Caulobacter microvirus C1_1	Cluster_1	4609	52.09
CD-SXS-WGA-1-k141_396956	Caulobacter microvirus C1_2	Cluster_1	4593	42.17
CD-SXD-WGA-1-k141_519041	Caulobacter microvirus C1_3	Cluster_1	4505	39.16
CD-SXD-WGA-1-k141_518849	Caulobacter microvirus C1_4	Cluster_1	4512	43.84
CD-SXG-WGA-1-k141_33207	Caulobacter microvirus C1_5	Cluster_1	4323	60.42
CD-SXG-WGA-1-k141_33045	Caulobacter microvirus C1_6	Cluster_1	4516	55.16
CD-SXD-WGA-1-k141_487845	Caulobacter microvirus C1_7	Cluster_1	4446	40.46
CD-SXS-WGA-1-k141_396948	Caulobacter microvirus C1_8	Cluster_1	4613	42.25
CD-SXS-WGA-1-k141_397088	Caulobacter microvirus C1_9	Cluster_1	4593	51.97
CD-SXG-WGA-1-k141_32917	Croceibacter microvirus C1_1	Cluster_1	4559	52.97
CD-SXG-WGA-1-k141_33057	Croceibacter microvirus C1_2	Cluster_1	4548	52.95
CD-SXD-SXG-WGA-all--k141_113185	DSV microvirus C1_1	Cluster_1	4632	59.54
CD-SXD-WGA-1-k141_172455	DSV microvirus C1_10	Cluster_1	4456	51.55
CD-SXD-SXG-WGA-all--k141_328845	DSV microvirus C1_2	Cluster_1	4616	43.54
CD-SXD-SXG-WGA-all--k141_38523	DSV microvirus C1_3	Cluster_1	4548	52.99
CD-SXD-WGA-1-k141_112834	DSV microvirus C1_4	Cluster_1	4428	46.68
CD-SXD-WGA-1-k141_519290	DSV microvirus C1_5	Cluster_1	4292	57.67
CD-SXD-WGA-1-k141_507802	DSV microvirus C1_6	Cluster_1	4587	36.97
CD-SXD-WGA-1-k141_518866	DSV microvirus C1_7	Cluster_1	4536	41.23
CD-SXD-WGA-1-k141_370796	DSV microvirus C1_8	Cluster_1	4557	42.37
CD-SXD-SXG-WGA-all--k141_36710	DSV microvirus C1_9	Cluster_1	4345	49.64
CD-SXG-WGA-1-k141_33139	Escherichia microvirus C1_1	Cluster_1	4599	51.53
CD-SXG-WGA-1-k141_32996	Escherichia microvirus C1_2	Cluster_1	4607	49.42
CD-SXG-WGA-1-k141_1343	Escherichia microvirus C1_3	Cluster_1	4473	52.56
CD-SXG-WGA-1-k141_23816	Escherichia microvirus C1_4	Cluster_1	4249	54.7
CD-SXG-WGA-1-k141_33127	Gordonia microvirus C1_1	Cluster_1	4480	56.9
CD-SXS-WGA-1-k141_396962	Liberibacter microvirus C1_1	Cluster_1	4553	37.69
CD-SXD-WGA-1-k141_163609	Liberibacter microvirus C1_2	Cluster_1	4553	37.71
CD-SXG-WGA-1-k141_6192	Pseudomonas microvirus C1_1	Cluster_1	4585	54.53
CD-SXD-WGA-1-k141_331456	Vibrio microvirus C1_1	Cluster_1	4669	58.66
CD-SXD-SXG-WGA-all--k141_55537	DSV microvirus C2_1	Cluster_2	4607	39.07
CD-SXD-WGA-1-k141_144237	Bdellovibrio microvirus C2_1	Cluster_2	4411	43.53
CD-SXt-WGA-1-k141_814289	Bdellovibrio microvirus C2_2	Cluster_2	4671	45.92
CD-SXt-WGA-1-k141_814317	DSV microvirus C3_1	Cluster_3	4299	50.29
CD-SXD-WGA-1-k141_267474	DSV microvirus C3_2	Cluster_3	4620	58.29
CD-SXD-WGA-1-k141_519033	DSV microvirus C3_3	Cluster_3	4518	53.87
CD-SXS-WGA-1-k141_397052	DSV microvirus C3_4	Cluster_3	4306	49.12
C-SXAO-WGA-1-k141_288243	DSV microvirus C3_5	Cluster_3	4358	50.46
CD-SXD-WGA-1-k141_518753	DSV microvirus C3_6	Cluster_3	4377	47.96
CD-SXS-WGA-1-k141_396972	DSV microvirus C3_7	Cluster_3	4489	50.79
CD-SXD-WGA-1-k141_518985	DSV microvirus C3_8	Cluster_3	4555	48.67
CD-SXD-WGA-1-k141_519353	Bacillus microvirus C4_1	Cluster_4	4328	43.58
CD-SXD-WGA-1-k141_395931	Bacillus microvirus C4_2	Cluster_4	4572	38.01
CD-SXt-WGA-1-k141_814349	Candidatus Pelagibacter microvirus C4_1	Cluster_4	4407	48.26
CD-SXD-WGA-1-k141_115555	Candidatus Pelagibacter microvirus C4_2	Cluster_4	4452	40.07
CD-SXD-WGA-2-k141_351928	Candidatus Pelagibacter microvirus C4_3	Cluster_4	4369	44.29
CD-SXD-WGA-1-k141_365463	Candidatus Pelagibacter microvirus C4_4	Cluster_4	4284	36.44
CD-SXD-WGA-1-k141_441312	Candidatus Pelagibacter microvirus C4_5	Cluster_4	4408	39.7
CD-SXD-WGA-1-k141_166465	Candidatus Pelagibacter microvirus C4_6	Cluster_4	4641	46.84
CD-SXD-WGA-1-k141_483747	Candidatus Pelagibacter microvirus C4_7	Cluster_4	4681	50.54
CD-SXD-WGA-1-k141_518710	Candidatus Pelagibacter microvirus C4_8	Cluster_4	4606	44.59
D-SXAO-WGA-1-k141_86122	Croceibacter microvirus C4_1	Cluster_4	4523	40.11
CD-SXD-SXG-WGA-all--k141_104095	DSV microvirus C4_1	Cluster_4	4604	44.46
CD-SXG-WGA-1-k141_33000	Bdellovibrio microvirus C5_1	Cluster_5	4550	51.49
CD-SXD-WGA-2-k141_192607	Bdellovibrio microvirus C5_10	Cluster_5	4678	55.75
CD-SXD-WGA-1-k141_519464	Bdellovibrio microvirus C5_11	Cluster_5	4474	51.9
CD-SXG-WGA-1-k141_32987	Bdellovibrio microvirus C5_12	Cluster_5	4652	53.25
D-SXAO-WGA-1-k141_174178	Bdellovibrio microvirus C5_13	Cluster_5	4683	49.82
CD-SXG-WGA-1-k141_32868	Bdellovibrio microvirus C5_2	Cluster_5	4594	53.64
CD-SXG-WGA-2-k141_22428	Bdellovibrio microvirus C5_3	Cluster_5	4603	50.84
CD-SXG-WGA-1-k141_32962	Bdellovibrio microvirus C5_4	Cluster_5	4547	51
D-SXAO-WGA-1-k141_68615	Bdellovibrio microvirus C5_5	Cluster_5	4649	54.68
CD-SXG-WGA-1-k141_3687	Bdellovibrio microvirus C5_6	Cluster_5	4615	51.7
CD-SXG-WGA-1-k141_1451	Bdellovibrio microvirus C5_7	Cluster_5	4584	51.96
C-SXAO-WGA-1-k141_407120	Bdellovibrio microvirus C5_8	Cluster_5	4481	58.56
CD-SXD-WGA-1-k141_518926	Bdellovibrio microvirus C5_9	Cluster_5	4481	58.38
CD-SXG-WGA-1-k141_32973	Caulobacter microvirus C5_1	Cluster_5	4669	57.1
CD-SXG-WGA-2-k141_3074	Escherichia microvirus C5_1	Cluster_5	4604	52.69
CD-SXG-WGA-1-k141_33130	Escherichia microvirus C5_2	Cluster_5	4680	52.84
CD-SXG-WGA-1-k141_20903	DSV microvirus C6_1	Cluster_6	4593	54.19
CD-SXG-WGA-1-k141_32846	DSV microvirus C6_2	Cluster_6	4587	58.6
CD-SXG-WGA-1-k141_32765	DSV microvirus C6_3	Cluster_6	4621	55.42
CD-SXG-WGA-1-k141_33034	DSV microvirus C6_4	Cluster_6	4646	57.77
CD-SXG-WGA-1-k141_33212	Croceibacter microvirus C7_1	Cluster_7	4441	60.62
CD-SXD-WGA-2-k141_279113	Croceibacter microvirus C7_2	Cluster_7	4602	62.45
CD-SXG-WGA-2-k141_4468	DSV microvirus C7_1	Cluster_7	4693	56.42
CD-SXG-WGA-2-k141_22817	DSV microvirus C7_2	Cluster_7	4390	56.83
CD-SXS-WGA-1-k141_356644	DSV microvirus C7_3	Cluster_7	4695	54.78
CD-SXS-WGA-1-k141_19018	DSV microvirus C7_4	Cluster_7	4602	52.19
CD-SXG-WGA-1-k141_33240	DSV microvirus C7_5	Cluster_7	4669	49.84
CD-SXt-WGA-1-k141_531128	DSV microvirus C7_6	Cluster_7	4583	42.96
CD-SXD-WGA-2-k141_298842	DSV microvirus C7_7	Cluster_7	4357	42.09
CD-SXt-WGA-1-k141_204169	DSV microvirus C7_8	Cluster_7	4386	52.53
CD-SXG-WGA-1-k141_32990	Ralstonia microvirus C8_1	Cluster_8	4478	66.68
CD-SXD-SXG-WGA-all--k141_328984	DSV microvirus C8_1	Cluster_8	4418	62.83
CD-SXD-WGA-1-k141_43070	DSV microvirus scattered_1	scattered	4497	38.96
CD-SXD-WGA-1-k141_119317	DSV microvirus scattered_2	scattered	4479	41.71
CD-SXS-SXt-WGA-all--k141_210083	DSV microvirus scattered_3	scattered	4675	39.57
CD-SXG-WGA-1-k141_32896	DSV microvirus scattered_4	scattered	4296	61.55
C-SXAO-WGA-1-k141_407080	DSV microvirus scattered_5	scattered	4689	41.95
