# Supplementary material for: Identification and classification of the genomes of novel microviruses in poultry slaughterhouse
Source: Front Microbiol. 2024 May 2;15:1393153. doi: 10.3389/fmicb.2024.1393153 (PMC11096546; doi:10.3389/fmicb.2024.1393153)
Supplement: SUPPLEMENTARY TABLE S2 — Genomic sequence information of poultry slaughterhouse associated microviruses. [file Table_2.XLSX]

## Sheet: Table S2
Table S2: Genomic sequence information of poultry slaughterhouse associated microviruses
Sample Pool Names	Abbreviations	Sequencing Number
Swab of chickens oral and cloaca	SC	C-SXAO
Swab of ducks oral and cloaca	SD	D-SXAO
Nasal swab of slaughterhouse workers	SN	CD-SXO-S
Aerosol of captive area in the slaughterhouse	AC	CD-SXA-1
Aerosol of waiting area in the slaughterhouse	AW	CD-SXA-2
Aerosol of slaughter hall in the slaughterhouse	AS	CD-SXA-3
Soil of slaughterhouse	Soil	CD-SXG
Sludge of slaughterhouse sewage discharge pool	Sludge	CD-SXD
Swab of slaughterhouse workshop	SS	CD-SXS
Swab of poultry transport vehicle	ST	CD-SXt
