# Supplementary material for: Identification and classification of the genomes of novel microviruses in poultry slaughterhouse
Source: Front Microbiol. 2024 May 2;15:1393153. doi: 10.3389/fmicb.2024.1393153 (PMC11096546; doi:10.3389/fmicb.2024.1393153)
Supplement: SUPPLEMENTARY TABLE S3 — Microviruses Cap from NCBI NR database. [file Table_3.XLSX]

## Sheet: Table S3
Table S3: Microviruses Cap from NCBI NR database
accession number	Cluster
UDN67867.1	cluster_1
QGH72837.1	cluster_1
QJB19862.1	cluster_1
AXL14696.1	cluster_1
AXL14652.1	cluster_1
AXL15244.1	cluster_1
QJB20720.1	cluster_1
AXL15035.1	cluster_1
AXL14691.1	cluster_1
QJB19392.1	cluster_1
QCQ84584.1	cluster_1
QCQ84647.1	cluster_1
QCQ84664.1	cluster_1
QCQ84637.1	cluster_1
QCQ84886.1	cluster_1
QCQ84754.1	cluster_1
QCQ84616.1	cluster_1
QCQ84835.1	cluster_1
QCQ84703.1	cluster_1
QCQ84805.1	cluster_1
QKI28903.1	cluster_1
AXL15148.1	cluster_1
UDN67623.1	cluster_1
QJB20258.1	cluster_1
UDN67748.1	cluster_1
UDN67610.1	cluster_1
AXH72087.1	cluster_1
AXL15510.1	cluster_1
QKI28927.1	cluster_1
UDN67766.1	cluster_1
QJB20781.1	cluster_1
QJB19264.1	cluster_1
AXH77097.1	cluster_1
AXL15209.1	cluster_1
AXL14712.1	cluster_1
AXH76876.1	cluster_1
AJK28312.1	cluster_1
AXL14681.1	cluster_1
QJB19347.1	cluster_1
QIR82311.1	cluster_1
ALS03717.1	cluster_1
ALS03712.1	cluster_1
DAX06249.1	cluster_1
DAG00486.1	cluster_1
QJB19115.1	cluster_1
QJB19079.1	cluster_1
QJB19138.1	cluster_1
DAX09361.1	cluster_1
QRV61934.1	cluster_1
QJB19778.1	cluster_1
AXH71834.1	cluster_1
QCQ85101.1	cluster_1
QJB19387.1	cluster_1
QKI28937.1	cluster_1
QJB18755.1	cluster_1
QJB20240.1	cluster_1
AZL82890.1	cluster_1
QGH73555.1	cluster_1
AXH74593.1	cluster_1
QJB21022.1	cluster_1
AOV86353.1	cluster_1
UDN67790.1	cluster_1
DAH52666.1	cluster_1
ALS03646.1	cluster_1
DAV99125.1	cluster_1
MBQ2713442.1	cluster_1
DAH84975.1	cluster_1
DAW58756.1	cluster_1
DAJ79449.1	cluster_1
DAF67572.1	cluster_1
ALS03580.1	cluster_1
QJB19417.1	cluster_1
DAU76708.1	cluster_1
QCQ84691.1	cluster_1
QCQ84708.1	cluster_1
QJB20900.1	cluster_1
UDN67807.1	cluster_1
UDN67635.1	cluster_1
AXH77028.1	cluster_1
QCQ84718.1	cluster_1
QCQ84999.1	cluster_1
AXH74892.1	cluster_1
AXH77993.1	cluster_1
QCQ84765.1	cluster_1
QJB19054.1	cluster_1
QCQ84862.1	cluster_1
AZL82963.1	cluster_1
AXH75446.1	cluster_1
AXH73362.1	cluster_1
AXL15541.1	cluster_1
ALS03732.1	cluster_1
QJB19665.1	cluster_1
QJB19411.1	cluster_1
QJB19947.1	cluster_1
QJB20005.1	cluster_1
QXP08091.1	cluster_1
QJB19796.1	cluster_1
QGH72124.1	cluster_1
QJB18944.1	cluster_1
AXH75841.1	cluster_1
QGH72846.1	cluster_1
QGH72671.1	cluster_1
QJB19598.1	cluster_1
QJB18761.1	cluster_1
QJB21635.1	cluster_1
AXH73281.1	cluster_1
QJB18979.1	cluster_1
AZL82942.1	cluster_1
AZL82669.1	cluster_1
QJB21693.1	cluster_1
QJB20063.1	cluster_1
QXP08154.1	cluster_1
QCQ85091.1	cluster_1
AZL82974.1	cluster_1
QJB20407.1	cluster_1
AXL14717.1	cluster_1
AJK28256.1	cluster_1
QJB20567.1	cluster_1
QXP07922.1	cluster_1
QXP44340.1	cluster_1
AXL15030.1	cluster_1
QCQ85111.1	cluster_1
AXH77340.1	cluster_1
QJB20472.1	cluster_1
QJB20032.1	cluster_1
AXH75520.1	cluster_1
QXP08306.1	cluster_1
AXL14520.1	cluster_1
AXH77213.1	cluster_1
QJB21034.1	cluster_1
QJB19790.1	cluster_1
QCQ84913.1	cluster_1
QXP08034.1	cluster_1
QCQ84696.1	cluster_1
AXH73796.1	cluster_1
AXH73765.1	cluster_1
AWW06068.1	cluster_1
QJB18954.1	cluster_1
QJB20246.1	cluster_1
QJB20627.1	cluster_1
QJB19133.1	cluster_1
QCQ85004.1	cluster_1
QCQ84857.1	cluster_1
AXH76291.1	cluster_1
QCQ84896.1	cluster_1
AXH76087.1	cluster_1
AXH73235.1	cluster_1
AXH76622.1	cluster_1
QXP08614.1	cluster_1
DAX06358.1	cluster_1
QJB18949.1	cluster_1
MBT7660363.1	cluster_1
AYQ58202.1	cluster_1
QCQ85071.1	cluster_1
QKI28908.1	cluster_1
QJB20875.1	cluster_1
QCQ84771.1	cluster_1
QCQ85036.1	cluster_1
UDN67834.1	cluster_1
QCQ84946.1	cluster_1
QCQ84951.1	cluster_1
QJB20800.1	cluster_1
UDN67819.1	cluster_1
QXP07984.1	cluster_1
QCQ85106.1	cluster_1
QJB20096.1	cluster_1
QCQ84972.1	cluster_1
AXH73681.1	cluster_1
AXH73211.1	cluster_1
UDN67666.1	cluster_1
DAW86913.1	cluster_1
DAG83716.1	cluster_1
ALS03777.1	cluster_1
ARQ16017.1	cluster_1
DAG75517.1	cluster_1
QXP08221.1	cluster_1
ALS03762.1	cluster_1
DAU93999.1	cluster_1
AZL82933.1	cluster_1
QXP08097.1	cluster_1
QJB19902.1	cluster_1
QJB19085.1	cluster_1
AXH72198.1	cluster_1
QJB19370.1	cluster_1
AXL15224.1	cluster_1
QXP08369.1	cluster_1
AXH74056.1	cluster_1
QCQ84589.1	cluster_1
AXH74647.1	cluster_1
QJB20906.1	cluster_1
QCQ84876.1	cluster_1
QCQ84724.1	cluster_1
QCQ84748.1	cluster_1
QCQ84742.1	cluster_1
UDN67772.1	cluster_1
UDN67593.1	cluster_1
QCQ84658.1	cluster_1
AZL82698.1	cluster_2
AZL82953.1	cluster_2
AXH74006.1	cluster_2
NP_073538.1	cluster_2
AZL83009.1	cluster_2
AZL82796.1	cluster_2
QJB19506.1	cluster_2
AZL82883.1	cluster_2
QJB19885.1	cluster_2
QJB20811.1	cluster_2
QJB18984.1	cluster_2
QXP08273.1	cluster_2
AVQ10169.1	cluster_2
QJB20109.1	cluster_2
QXP08470.1	cluster_2
AZL82867.1	cluster_2
QJB20091.1	cluster_2
AXH78007.1	cluster_2
QJB20026.1	cluster_2
AXH78032.1	cluster_2
QJB19815.1	cluster_2
QJB19335.1	cluster_3
AXH75065.1	cluster_3
UDN67527.1	cluster_3
QJB20478.1	cluster_3
QJB20418.1	cluster_3
QJB20234.1	cluster_3
AXH74680.1	cluster_3
AXH75145.1	cluster_3
AXH75351.1	cluster_3
AZL82978.1	cluster_3
AXH77225.1	cluster_3
AXL14430.1	cluster_3
QJB20452.1	cluster_3
AXH73326.1	cluster_3
QJB20549.1	cluster_3
AXH72370.1	cluster_3
AXH73081.1	cluster_3
QJB20538.1	cluster_3
QJB18777.1	cluster_3
QJB20229.1	cluster_3
QKI28889.1	cluster_3
AXH73803.1	cluster_3
DAX35676.1	cluster_4
QJB20252.1	cluster_4
QJB20395.1	cluster_4
QJB18783.1	cluster_4
QJB19760.1	cluster_4
QJB18788.1	cluster_4
QJB19358.1	cluster_4
QJB18828.1	cluster_4
QJB19320.1	cluster_4
QJB19329.1	cluster_4
QJB20219.1	cluster_4
QJB20316.1	cluster_4
QJB19353.1	cluster_4
QJB18843.1	cluster_4
QJB21661.1	cluster_4
QJB20321.1	cluster_4
QJB20390.1	cluster_4
QJB18802.1	cluster_4
NCB44216.1	cluster_4
QJB21688.1	cluster_4
QXP44113.1	cluster_4
QXP44125.1	cluster_4
QXP44170.1	cluster_4
QJB20338.1	cluster_4
QJB19717.1	cluster_4
QXP44176.1	cluster_4
QXP07843.1	cluster_4
QJB19840.1	cluster_4
QJB20376.1	cluster_4
QJB21706.1	cluster_4
AXH77388.1	cluster_5
AZL82946.1	cluster_5
AZL82956.1	cluster_5
AZL83027.1	cluster_5
AOV86369.1	cluster_5
QJB19891.1	cluster_5
AZL83002.1	cluster_5
QJB19846.1	cluster_5
UIB81456.1	cluster_5
AZL83017.1	cluster_5
QXP44199.1	cluster_5
QXP44252.1	cluster_5
QJB19851.1	cluster_5
AOV86371.1	cluster_5
QGH72133.1	cluster_5
QJB20726.1	cluster_5
UDN67889.1	cluster_5
AOV86341.1	cluster_5
UDN67491.1	cluster_5
AZL82997.1	cluster_5
UDN67844.1	cluster_5
QKI28946.1	cluster_5
AXH78016.1	cluster_5
QXP08104.1	cluster_5
UDN67574.1	cluster_5
UDN67690.1	cluster_5
AXH73287.1	cluster_5
QXP44183.1	cluster_5
AYQ58216.1	cluster_5
UDN67496.1	cluster_5
UDN67579.1	cluster_5
DAV46552.1	cluster_5
QGH72368.1	cluster_5
QJB20127.1	cluster_5
QXP08040.1	cluster_5
QJB20744.1	cluster_5
QJB18932.1	cluster_5
AXH75382.1	cluster_5
UIW10383.1	cluster_5
QXP44165.1	cluster_5
UDN67823.1	cluster_5
QXP44319.1	cluster_5
QXP44189.1	cluster_5
AZL82921.1	cluster_5
QXP44246.1	cluster_5
WP_121727187.1	cluster_5
DAX04467.1	cluster_5
DAT70837.1	cluster_5
DAX11099.1	cluster_5
DAK88301.1	cluster_5
QQL13326.1	cluster_5
QPB07344.1	cluster_5
YP_009551424.1	cluster_5
DAW86105.1	cluster_5
DAQ11124.1	cluster_5
DAU65897.1	cluster_5
QXP08148.1	cluster_6
QXP08227.1	cluster_6
AXH77965.1	cluster_6
QCQ85020.1	cluster_6
QXP08496.1	cluster_6
QCQ84610.1	cluster_6
QXP08202.1	cluster_6
QXP08236.1	cluster_6
AXH74368.1	cluster_6
QXP07991.1	cluster_6
QXP08021.1	cluster_6
QXP08016.1	cluster_6
AXF52788.1	cluster_7
QJB19423.1	cluster_7
ALS03697.1	cluster_7
QJB19376.1	cluster_7
AXL14496.1	cluster_7
AXL14972.1	cluster_7
AXL15377.1	cluster_7
AXL15174.1	cluster_7
AXL15169.1	cluster_7
AXL14506.1	cluster_7
QJB20264.1	cluster_7
QJB19289.1	cluster_7
AZL82676.1	cluster_7
UDN67697.1	cluster_7
QRQ90102.1	cluster_7
QJB19704.1	cluster_7
QJB20278.1	cluster_7
DAI03084.1	cluster_7
AXH77244.1	cluster_7
QJB19183.1	cluster_7
QCQ84919.1	cluster_7
AXH77417.1	cluster_7
AXH75022.1	cluster_7
UDN67604.1	cluster_7
DAF45893.1	cluster_7
AXH75294.1	cluster_7
AXH77598.1	cluster_7
AOV86351.1	cluster_7
QCQ84978.1	cluster_7
QJB18813.1	cluster_7
AXH75018.1	cluster_7
AXH76427.1	cluster_7
AXH71930.1	cluster_7
AXH76616.1	cluster_7
AXH75774.1	cluster_7
AXH73817.1	cluster_7
QJB19442.1	cluster_7
AVQ10181.1	cluster_7
QJB19296.1	cluster_7
QXP07978.1	cluster_7
AXH75893.1	cluster_7
AXL15199.1	cluster_7
AXL15561.1	cluster_7
AXL14501.1	cluster_7
AXL14967.1	cluster_7
AYP28827.1	cluster_7
AYP28715.1	cluster_7
AYP28784.1	cluster_7
QXP44217.1	cluster_7
QCQ85026.1	cluster_7
QCQ84605.1	cluster_7
QJB19480.1	cluster_7
AXH74979.1	cluster_7
QXP08557.1	cluster_7
QJB20971.1	cluster_7
QCQ84821.1	cluster_7
AXH74632.1	cluster_7
QXP08442.1	cluster_7
AXH76520.1	cluster_7
AXH77203.1	cluster_7
QJB21027.1	cluster_7
AXH76050.1	cluster_7
AXH73464.1	cluster_7
QXP08166.1	cluster_7
QCS36711.1	cluster_7
AXH74425.1	cluster_7
QCQ84983.1	cluster_7
QJB19987.1	cluster_7
QJA43246.1	cluster_7
AXL14491.1	cluster_7
QXP08522.1	cluster_7
AXH74902.1	cluster_7
QJB18972.1	cluster_7
AXH74003.1	cluster_7
AXH72182.1	cluster_7
AOV86335.1	cluster_7
QCQ85120.1	cluster_8
QJB18807.1	cluster_8
QCQ85141.1	cluster_8
QXN72832.1	cluster_8
AXH73665.1	cluster_8
QJB19735.1	cluster_8
QCQ85066.1	cluster_8
AXL14466.1	cluster_8
AXH76704.1	cluster_8
QJB20332.1	cluster_8
AXH75767.1	cluster_8
AXH75956.1	cluster_8
AXH77356.1	cluster_8
HHY86769.1	cluster_8
QJB20327.1	cluster_8
AXH76700.1	cluster_8
QIR82372.1	scattered
DAP34874.1	scattered
MBO4643304.1	scattered
DAU01201.1	scattered
AXL14933.1	scattered
AXL15648.1	scattered
QPB07339.1	scattered
WP_131417653.1	scattered
WP_181188830.1	scattered
AXQ66059.1	scattered
QIR82363.1	scattered
QIR82397.1	scattered
QRV61793.1	scattered
AXH74236.1	scattered
QCS37406.1	scattered
AXH74625.1	scattered
AXH77177.1	scattered
AXH78005.1	scattered
AXH73740.1	scattered
DAV99134.1	scattered
DAM91614.1	scattered
DAU81151.1	scattered
DAE64233.1	scattered
DAM82478.1	scattered
DAE82243.1	scattered
DAF05618.1	scattered
DAV52712.1	scattered
DAO19311.1	scattered
QJB19939.1	scattered
